# Supplementary material for: Rapid Quantification of Ceftobiprole in Human Plasma and Cerebrospinal Fluid by LC-MS/MS and Its Application in Patients with Central Nervous System Infections
Source: Molecules. 2026 Apr 10;31(8):1252. doi: 10.3390/molecules31081252 (PMC13119386; doi:10.3390/molecules31081252)
Supplement: Supplementary file 1 [file molecules-31-01252-s001.zip]

Archive with 1 entries (1 files):
- molecules-4176288-supplementary.pdf
